# Supplementary material for: Oral Anticoagulation Choice and Dosage in Very Elderly Patients with Atrial Fibrillation
Source: J Cardiovasc Dev Dis. 2025 Feb 26;12(3):86. doi: 10.3390/jcdd12030086 (PMC11943373; doi:10.3390/jcdd12030086)
Supplement: Supplementary file 1 [file jcdd-12-00086-s001.zip]

Archive with 1 entries (1 files):
- jcdd-3459654-supplementary.pdf
